# Supplementary material for: Genetic risk for Alzheimer’s disease is concentrated in specific macrophage and microglial transcriptional networks
Source: Genome Med. 2018 Feb 26;10:14. doi: 10.1186/s13073-018-0523-8 (PMC5828245; doi:10.1186/s13073-018-0523-8)
Supplement: Supplementary file 1 — Table S1. Enrichment of AD-risk variants at DHSs from Roadmap Epigenomics Consortium data. (XLSX 36 kb) [file 13073_2018_523_MOESM1_ESM.xlsx]

## Sheet: Supplementary_Table_1
Enrichment of AD risk variants at DHSs from Roadmap Epigenomics consortium data.
ID	group	epigenome_mnemonic	standardized_epigenome_name	anatomy	gwas_overlap	z_score	uncorrected_p_value	FDR	quick_cat
E050	HSC & B-cell	BLD.MOB.CD34.PC.F	Primary hematopoietic stem cells G-CSF-mobilized Female	BLOOD	12	4.75353	0.0001	0.00414286	Blood
E029	HSC & B-cell	BLD.CD14.PC	Primary monocytes fromÃŠperipheralÃŠblood	BLOOD	11	4.4305	0.0002	0.0058	Blood
E091	Other	PLCNT.FET	Placenta	PLACENTA	12	3.81275	0.0002	0.0058	Other
E034	Blood & T-cell	BLD.CD3.PPC	Primary T cells fromÃŠperipheralÃŠblood	BLOOD	9	3.23983	0.0033	0.0597059	Blood
E090	Muscle	MUS.LEG.FET	Fetal Muscle Leg	MUSCLE_LEG	11	2.97651	0.0045	0.0621429	Other
E021	iPSC	IPSC.DF.6.9	iPS DF 6.9 Cells	IPSC	10	2.95755	0.0043	0.0621429	Other
E051	HSC & B-cell	BLD.MOB.CD34.PC.M	Primary hematopoietic stem cells G-CSF-mobilized Male	BLOOD	9	3.07328	0.0052	0.0628333	Blood
E032	HSC & B-cell	BLD.CD19.PPC	Primary B cells from peripheral blood	BLOOD	9	2.93983	0.0051	0.0628333	Blood
E082	Brain	BRN.FET.F	Fetal Brain Female	BRAIN	9	2.63109	0.0108	0.0928	Brain
E089	Muscle	MUS.TRNK.FET	Fetal Muscle Trunk	MUSCLE	10	2.62915	0.011	0.0928	Other
E085	Digestive	GI.S.INT.FET	Fetal Intestine Small	GI_INTESTINE	9	2.59974	0.011	0.0928	Other
E046	HSC & B-cell	BLD.CD56.PC	Primary Natural Killer cells fromÃŠperipheralÃŠblood	BLOOD	8	2.70798	0.0123	0.0964054	Blood
E056	Epithelial	SKIN.PEN.FRSK.FIB.02	Foreskin Fibroblast Primary Cells skin02	SKIN	9	2.6286	0.0123	0.0964054	Other
E093	Thymus	THYM.FET	Fetal Thymus	THYMUS	9	2.54992	0.0138	0.105316	Blood
E008	ESC	ESC.H9	H9 Cells	ESC	10	2.48639	0.0149	0.10539	Other
E088	Other	LNG.FET	Fetal Lung	LUNG	10	2.47034	0.0146	0.10539	Other
E084	Digestive	GI.L.INT.FET	Fetal Intestine Large	GI_INTESTINE	9	2.44252	0.017	0.114651	Other
E100	Muscle	MUS.PSOAS	Psoas Muscle	MUSCLE	9	2.46165	0.0191	0.116569	Other
E022	iPSC	IPSC.DF.19.11	iPS DF 19.11 Cells	IPSC	9	2.36919	0.0223	0.123113	Other
E080	Other	ADRL.GLND.FET	Fetal Adrenal Gland	ADRENAL	9	2.25402	0.0273	0.134186	Other
E086	Other	KID.FET	Fetal Kidney	KIDNEY	8	1.95548	0.0529	0.196679	Other
E028	Epithelial	BRST.HMEC.35	Breast variant Human Mammary Epithelial Cells (vHMEC)	BREAST	8	1.90104	0.0582	0.207892	Other
E033	Blood & T-cell	BLD.CD3.CPC	Primary T cells from cord blood	BLOOD	7	1.8964	0.0615	0.20907	Blood
E097	Other	OVRY	Ovary	OVARY	8	1.87451	0.0608	0.20907	Other
E003	ESC	ESC.H1	H1 Cells	ESC	8	1.62845	0.0922	0.269728	Other
E059	Epithelial	SKIN.PEN.FRSK.MEL.01	Foreskin Melanocyte Primary Cells skin01	SKIN	8	1.62261	0.0947	0.269728	Other
E057	Epithelial	SKIN.PEN.FRSK.KER.02	Foreskin Keratinocyte Primary Cells skin02	SKIN	8	1.61096	0.0951	0.269728	Other
E098	Other	PANC	Pancreas	PANCREAS	7	1.50651	0.1142	0.306917	Other
E081	Brain	BRN.FET.M	Fetal Brain Male	BRAIN	7	1.40491	0.1402	0.338817	Brain
E092	Digestive	GI.STMC.FET	Fetal Stomach	GI_STOMACH	8	1.32853	0.1541	0.351882	Other
E004	ES-deriv	ESDR.H1.BMP4.MESO	H1 BMP4 Derived Mesendoderm Cultured Cells	ESC_DERIVED	8	1.23351	0.1766	0.371367	Other
E055	Epithelial	SKIN.PEN.FRSK.FIB.01	Foreskin Fibroblast Primary Cells skin01	SKIN	7	1.19094	0.1875	0.380245	Other
E017	IMR90	LNG.IMR90	IMR90 fetal lung fibroblasts Cell Line	LUNG	6	0.989088	0.2408	0.441975	Other
E006	ES-deriv	ESDR.H1.MSC	H1 Derived Mesenchymal Stem Cells	ESC_DERIVED	6	0.914722	0.268	0.468892	Other
E005	ES-deriv	ESDR.H1.BMP4.TROP	H1 BMP4 Derived Trophoblast Cultured Cells	ESC_DERIVED	6	0.793988	0.3046	0.497698	Other
E083	Heart	HRT.FET	Fetal Heart	HEART	7	0.736522	0.3261	0.508973	Other
E094	Digestive	GI.STMC.GAST	Gastric	GI_STOMACH	6	0.681615	0.3512	0.532763	Other
E007	ES-deriv	ESDR.H1.NEUR.PROG	H1 Derived Neuronal Progenitor Cultured Cells	ESC_DERIVED	5	0.164832	0.5462	0.662753	Other
