# Supplementary material for: Genetic risk for Alzheimer’s disease is concentrated in specific macrophage and microglial transcriptional networks
Source: Genome Med. 2018 Feb 26;10:14. doi: 10.1186/s13073-018-0523-8 (PMC5828245; doi:10.1186/s13073-018-0523-8)
Supplement: Supplementary file 2 — Table S2. Enrichment of AD-risk variants at H3K27ac peaks from Roadmap Epigenomics Consortium data. (XLSX 54 kb) [file 13073_2018_523_MOESM2_ESM.xlsx]

## Sheet: Supplementary_Table_2
Enrichment of AD risk variants at H3K27ac peaks from Roadmap Epigenomics consortium data.
cell_id	group	epigenome_mnemonic	standardized_epigenome_name	anatomy	z_score	uncorrected_p_value	FDR
E124	ENCODE2012	BLD.CD14.MONO	Monocytes-CD14+ RO01746 Primary Cells	BLOOD	4.78467	0.0001	0.00414286
E096	Other	LNG	Lung	LUNG	4.50522	0.0001	0.00414286
E113	Other	SPLN	Spleen	SPLEEN	3.99782	0.0006	0.0145
E068	Brain	BRN.ANT.CAUD	Brain Anterior Caudate	BRAIN	3.81978	0.0013	0.029
E029	HSC & B-cell	BLD.CD14.PC	Primary monocytes fromÂ peripheralÂ blood	BLOOD	3.43187	0.0035	0.0597059
E069	Brain	BRN.CING.GYR	Brain Cingulate Gyrus	BRAIN	3.42321	0.0038	0.0612222
E046	HSC & B-cell	BLD.CD56.PC	Primary Natural Killer cells fromÂ peripheralÂ blood	BLOOD	3.39805	0.0032	0.0597059
E066	Other	LIV.ADLT	Liver	LIVER	3.00025	0.0061	0.0680385
E045	Blood & T-cell	BLD.CD4.CD25I.CD127.TMEMPC	Primary T cells effector/memory enriched from peripheral blood	BLOOD	2.92247	0.0094	0.0928
E122	ENCODE2012	VAS.HUVEC	HUVEC Umbilical Vein Endothelial Primary Cells	VASCULAR	2.84095	0.0106	0.0928
E112	Thymus	THYM	Thymus	THYMUS	2.78443	0.0198	0.116569
E044	Blood & T-cell	BLD.CD4.CD25.CD127M.TREGPC	Primary T regulatory cells fromÂ peripheralÂ blood	BLOOD	2.63576	0.0182	0.116569
E034	Blood & T-cell	BLD.CD3.PPC	Primary T cells fromÂ peripheralÂ blood	BLOOD	2.62289	0.018	0.116569
E014	ESC	ESC.HUES48	HUES48 Cells	ESC	2.52279	0.0225	0.123113
E042	Blood & T-cell	BLD.CD4.CD25M.IL17P.PL.TPC	Primary T helper 17 cells PMA-I stimulated	BLOOD	2.51886	0.0205	0.116569
E071	Brain	BRN.HIPP.MID	Brain Hippocampus Middle	BRAIN	2.50126	0.0204	0.116569
E041	Blood & T-cell	BLD.CD4.CD25M.IL17M.PL.TPC	Primary T helper cells PMA-I stimulated	BLOOD	2.48675	0.0189	0.116569
E039	Blood & T-cell	BLD.CD4.CD25M.CD45RA.NPC	Primary T helper naive cells fromÂ peripheralÂ blood	BLOOD	2.4554	0.0243	0.128127
E048	Blood & T-cell	BLD.CD8.MPC	Primary T CD8+ memory cells from peripheral blood	BLOOD	2.43019	0.0269	0.134186
E037	Blood & T-cell	BLD.CD4.MPC	Primary T helper memory cells from peripheral blood 2	BLOOD	2.37929	0.0282	0.1363
E072	Brain	BRN.INF.TMP	Brain Inferior Temporal Lobe	BRAIN	2.34253	0.0333	0.148569
E005	ES-deriv	ESDR.H1.BMP4.TROP	H1 BMP4 Derived Trophoblast Cultured Cells	ESC_DERIVED	2.31505	0.0426	0.171583
E093	Thymus	THYM.FET	Fetal Thymus	THYMUS	2.26447	0.0396	0.164057
E012	ES-deriv	ESDR.CD56.ECTO	hESC Derived CD56+ Ectoderm Cultured Cells	ESC_DERIVED	2.16526	0.064	0.213333
E040	Blood & T-cell	BLD.CD4.CD25M.CD45RO.MPC	Primary T helper memory cells from peripheral blood 1	BLOOD	2.15004	0.048	0.180779
E067	Brain	BRN.ANG.GYR	Brain Angular Gyrus	BRAIN	2.10561	0.059	0.207892
E063	Adipose	FAT.ADIP.NUC	Adipose Nuclei	FAT	2.09165	0.0465	0.177434
E127	ENCODE2012	SKIN.NHEK	NHEK-Epidermal Keratinocyte Primary Cells	SKIN	1.93407	0.062	0.20907
E091	Other	PLCNT.FET	Placenta	PLACENTA	1.88969	0.0715	0.232322
E116	ENCODE2012	BLD.GM12878	GM12878 Lymphoblastoid Cells	BLOOD	1.86156	0.0743	0.23678
E003	ESC	ESC.H1	H1 Cells	ESC	1.85528	0.0958	0.269728
E074	Brain	BRN.SUB.NIG	Brain Substantia Nigra	BRAIN	1.83123	0.0773	0.238479
E022	iPSC	IPSC.DF.19.11	iPS DF 19.11 Cells	IPSC	1.81082	0.1225	0.311623
E098	Other	PANC	Pancreas	PANCREAS	1.77364	0.1326	0.328339
E078	Sm. Muscle	GI.DUO.SM.MUS	Duodenum Smooth Muscle	GI_DUODENUM	1.68024	0.1068	0.294971
E038	Blood & T-cell	BLD.CD4.NPC	Primary T helper naive cells from peripheral blood	BLOOD	1.58205	0.1221	0.311623
E119	ENCODE2012	BRST.HMEC	HMEC Mammary Epithelial Primary Cells	BREAST	1.57296	0.1164	0.309688
E080	Other	ADRL.GLND.FET	Fetal Adrenal Gland	ADRENAL	1.39401	0.1468	0.346849
E032	HSC & B-cell	BLD.CD19.PPC	Primary B cells from peripheral blood	BLOOD	1.33556	0.1655	0.363481
E125	ENCODE2012	BRN.NHA	NH-A Astrocytes Primary Cells	BRAIN	1.31111	0.1667	0.363481
E043	Blood & T-cell	BLD.CD4.CD25M.TPC	Primary T helper cells fromÂ peripheralÂ blood	BLOOD	1.30981	0.1894	0.381431
E085	Digestive	GI.S.INT.FET	Fetal Intestine Small	GI_INTESTINE	1.26698	0.1735	0.369963
E084	Digestive	GI.L.INT.FET	Fetal Intestine Large	GI_INTESTINE	1.26684	0.1723	0.369963
E017	IMR90	LNG.IMR90	IMR90 fetal lung fibroblasts Cell Line	LUNG	1.25446	0.1768	0.371367
E111	Sm. Muscle	GI.STMC.MUS	Stomach Smooth Muscle	GI_STOMACH	1.24952	0.1867	0.380245
E015	ESC	ESC.HUES6	HUES6 Cells	ESC	1.21371	0.23	0.427564
E092	Digestive	GI.STMC.FET	Fetal Stomach	GI_STOMACH	1.15784	0.1982	0.395274
E120	ENCODE2012	MUS.HSMM	HSMM Skeletal Muscle Myoblasts Cells	MUSCLE	1.13408	0.2123	0.413201
E006	ES-deriv	ESDR.H1.MSC	H1 Derived Mesenchymal Stem Cells	ESC_DERIVED	1.12278	0.2272	0.425084
E055	Epithelial	SKIN.PEN.FRSK.FIB.01	Foreskin Fibroblast Primary Cells skin01	SKIN	1.12001	0.2216	0.420974
E128	ENCODE2012	LNG.NHLF	NHLF Lung Fibroblast Primary Cells	LUNG	1.0886	0.2268	0.425084
E129	ENCODE2012	BONE.OSTEO	Osteoblast Primary Cells	BONE	1.06926	0.2202	0.420974
E106	Digestive	GI.CLN.SIG	Sigmoid Colon	GI_COLON	1.04544	0.2387	0.440911
E016	ESC	ESC.HUES64	HUES64 Cells	ESC	0.998671	0.2616	0.468067
E090	Muscle	MUS.LEG.FET	Fetal Muscle Leg	MUSCLE_LEG	0.98371	0.2512	0.4553
E056	Epithelial	SKIN.PEN.FRSK.FIB.02	Foreskin Fibroblast Primary Cells skin02	SKIN	0.972963	0.2758	0.471676
E101	Digestive	GI.RECT.MUC.29	Rectal Mucosa Donor 29	GI_RECTUM	0.93165	0.273	0.47125
E019	iPSC	IPSC.18	iPS-18 Cells	IPSC	0.920722	0.3622	0.538656
E109	Digestive	GI.S.INT	Small Intestine	GI_INTESTINE	0.912911	0.2801	0.475023
E095	Heart	HRT.VENT.L	Left Ventricle	HEART	0.83603	0.2985	0.49679
E020	iPSC	IPSC.20B	iPS-20b Cells	IPSC	0.825006	0.3955	0.568286
E047	Blood & T-cell	BLD.CD8.NPC	Primary T CD8+ naive cells from peripheral blood	BLOOD	0.773262	0.3372	0.520149
E062	Blood & T-cell	BLD.PER.MONUC.PC	Primary mononuclear cells fromÂ peripheralÂ blood	BLOOD	0.754496	0.4045	0.573493
E073	Brain	BRN.DL.PRFRNTL.CRTX	Brain_Dorsolateral_Prefrontal_Cortex	BRAIN	0.662681	0.3977	0.568286
E094	Digestive	GI.STMC.GAST	Gastric	GI_STOMACH	0.658584	0.3957	0.568286
E007	ES-deriv	ESDR.H1.NEUR.PROG	H1 Derived Neuronal Progenitor Cultured Cells	ESC_DERIVED	0.585101	0.4551	0.61962
E061	Epithelial	SKIN.PEN.FRSK.MEL.03	Foreskin Melanocyte Primary Cells skin03	SKIN	0.511637	0.4307	0.603396
E103	Sm. Muscle	GI.RECT.SM.MUS	Rectal Smooth Muscle	GI_RECTUM	0.510578	0.418	0.588447
E050	HSC & B-cell	BLD.MOB.CD34.PC.F	Primary hematopoietic stem cells G-CSF-mobilized Female	BLOOD	0.335389	0.5002	0.645089
E013	ES-deriv	ESDR.CD56.MESO	hESC Derived CD56+ Mesoderm Cultured Cells	ESC_DERIVED	0.321045	0.4872	0.6438
E004	ES-deriv	ESDR.H1.BMP4.MESO	H1 BMP4 Derived Mesendoderm Cultured Cells	ESC_DERIVED	0.256906	0.531	0.658944
E102	Digestive	GI.RECT.MUC.31	Rectal Mucosa Donor 31	GI_RECTUM	0.204342	0.541	0.661983
E089	Muscle	MUS.TRNK.FET	Fetal Muscle Trunk	MUSCLE	0.185156	0.5593	0.66879
E100	Muscle	MUS.PSOAS	Psoas Muscle	MUSCLE	0.123686	0.6019	0.692447
E026	Mesench	STRM.MRW.MSC	Bone Marrow Derived Cultured Mesenchymal Stem Cells	STROMAL_CONNECTIVE	0.101999	0.567	0.67209
E104	Heart	HRT.ATR.R	Right Atrium	HEART	0.067208	0.6078	0.693945
E105	Heart	HRT.VNT.R	Right Ventricle	HEART	-0.0227662	0.6481	0.719947
E075	Digestive	GI.CLN.MUC	Colonic Mucosa	GI_COLON	-0.0423879	0.6554	0.719947
E126	ENCODE2012	SKIN.NHDFAD	NHDF-Ad Adult Dermal Fibroblast Primary Cells	SKIN	-0.0622968	0.6866	0.745745
E079	Digestive	GI.ESO	Esophagus	GI_ESOPHAGUS	-0.129249	0.6822	0.743752
E058	Epithelial	SKIN.PEN.FRSK.KER.03	Foreskin Keratinocyte Primary Cells skin03	SKIN	-0.273873	0.7369	0.782788
E065	Heart	VAS.AOR	Aorta	VASCULAR	-0.415915	0.8019	0.821735
E076	Sm. Muscle	GI.CLN.SM.MUS	Colon Smooth Muscle	GI_COLON	-0.419481	0.8176	0.834873
E011	ES-deriv	ESDR.CD184.ENDO	hESC Derived CD184+ Endoderm Cultured Cells	ESC_DERIVED	-0.480428	0.8245	0.836031
E121	ENCODE2012	MUS.HSMMT	HSMM cell derived Skeletal Muscle Myotubes Cells	MUSCLE	-0.656534	0.8458	0.850633
E049	Mesench	STRM.CHON.MRW.DR.MSC	Mesenchymal Stem Cell Derived Chondrocyte Cultured Cells	STROMAL_CONNECTIVE	-0.670959	0.8438	0.850633
E108	Muscle	MUS.SKLT.F	Skeletal Muscle Female	MUSCLE	-0.799253	0.8815	0.8815
