# Supplementary material for: Genetic risk for Alzheimer’s disease is concentrated in specific macrophage and microglial transcriptional networks
Source: Genome Med. 2018 Feb 26;10:14. doi: 10.1186/s13073-018-0523-8 (PMC5828245; doi:10.1186/s13073-018-0523-8)
Supplement: Supplementary file 3 — Table S3. Enrichment of AD-risk variants at H3K4me1 peaks from Roadmap Epigenomics Consortium data. (XLSX 56 kb) [file 13073_2018_523_MOESM3_ESM.xlsx]

## Sheet: Supplementary_Table_3
Enrichment of AD risk variants at H3K4me1 peaks from Roadmap Epigenomics consortium data.
cell_id	group	epigenome_mnemonic	standardized_epigenome_name	anatomy	z_score	uncorrected_p_value	FDR
E029	HSC & B-cell	BLD.CD14.PC	Primary monocytes fromÂ peripheralÂ blood	BLOOD	6.45366	0.0001	0.00414286
E124	ENCODE2012	BLD.CD14.MONO	Monocytes-CD14+ RO01746 Primary Cells	BLOOD	5.65646	0.0001	0.00414286
E042	Blood & T-cell	BLD.CD4.CD25M.IL17P.PL.TPC	Primary T helper 17 cells PMA-I stimulated	BLOOD	4.97504	0.0001	0.00414286
E030	HSC & B-cell	BLD.CD15.PC	Primary neutrophils fromÂ peripheralÂ blood	BLOOD	4.29196	0.0002	0.0058
E050	HSC & B-cell	BLD.MOB.CD34.PC.F	Primary hematopoietic stem cells G-CSF-mobilized Female	BLOOD	3.2927	0.0028	0.058
E051	HSC & B-cell	BLD.MOB.CD34.PC.M	Primary hematopoietic stem cells G-CSF-mobilized Male	BLOOD	3.1448	0.0042	0.0621429
E037	Blood & T-cell	BLD.CD4.MPC	Primary T helper memory cells from peripheral blood 2	BLOOD	3.28159	0.0049	0.0628333
E122	ENCODE2012	VAS.HUVEC	HUVEC Umbilical Vein Endothelial Primary Cells	VASCULAR	3.08721	0.0058	0.06728
E040	Blood & T-cell	BLD.CD4.CD25M.CD45RO.MPC	Primary T helper memory cells from peripheral blood 1	BLOOD	3.28258	0.0064	0.0687407
E038	Blood & T-cell	BLD.CD4.NPC	Primary T helper naive cells from peripheral blood	BLOOD	3.1805	0.0084	0.087
E047	Blood & T-cell	BLD.CD8.NPC	Primary T CD8+ naive cells from peripheral blood	BLOOD	2.90283	0.0103	0.0928
E043	Blood & T-cell	BLD.CD4.CD25M.TPC	Primary T helper cells fromÂ peripheralÂ blood	BLOOD	2.85933	0.0112	0.0928
E093	Thymus	THYM.FET	Fetal Thymus	THYMUS	2.824	0.0148	0.10539
E041	Blood & T-cell	BLD.CD4.CD25M.IL17M.PL.TPC	Primary T helper cells PMA-I stimulated	BLOOD	2.64314	0.0165	0.113929
E031	HSC & B-cell	BLD.CD19.CPC	Primary B cells from cord blood	BLOOD	2.7101	0.02	0.116569
E039	Blood & T-cell	BLD.CD4.CD25M.CD45RA.NPC	Primary T helper naive cells fromÂ peripheralÂ blood	BLOOD	2.57665	0.0239	0.128127
E025	Mesench	FAT.ADIP.DR.MSC	Adipose Derived Mesenchymal Stem Cell Cultured Cells	FAT	2.43173	0.0256	0.132571
E023	Mesench	FAT.MSC.DR.ADIP	Mesenchymal Stem Cell Derived Adipocyte Cultured Cells	FAT	2.58797	0.0272	0.134186
E080	Other	ADRL.GLND.FET	Fetal Adrenal Gland	ADRENAL	2.48156	0.0302	0.139016
E044	Blood & T-cell	BLD.CD4.CD25.CD127M.TREGPC	Primary T regulatory cells fromÂ peripheralÂ blood	BLOOD	2.7346	0.0313	0.141828
E034	Blood & T-cell	BLD.CD3.PPC	Primary T cells fromÂ peripheralÂ blood	BLOOD	2.19574	0.0372	0.161015
E089	Muscle	MUS.TRNK.FET	Fetal Muscle Trunk	MUSCLE	2.22016	0.0385	0.164057
E046	HSC & B-cell	BLD.CD56.PC	Primary Natural Killer cells fromÂ peripheralÂ blood	BLOOD	2.16584	0.0393	0.164057
E063	Adipose	FAT.ADIP.NUC	Adipose Nuclei	FAT	2.15831	0.045	0.175933
E071	Brain	BRN.HIPP.MID	Brain Hippocampus Middle	BRAIN	2.27563	0.0562	0.203725
E032	HSC & B-cell	BLD.CD19.PPC	Primary B cells from peripheral blood	BLOOD	1.94962	0.0559	0.203725
E081	Brain	BRN.FET.M	Fetal Brain Male	BRAIN	1.98056	0.0699	0.230352
E036	HSC & B-cell	BLD.CD34.CC	Primary hematopoietic stem cells short term culture	BLOOD	2.02686	0.0767	0.238479
E066	Other	LIV.ADLT	Liver	LIVER	1.77906	0.091	0.269286
E085	Digestive	GI.S.INT.FET	Fetal Intestine Small	GI_INTESTINE	1.90511	0.1143	0.306917
E127	ENCODE2012	SKIN.NHEK	NHEK-Epidermal Keratinocyte Primary Cells	SKIN	1.52524	0.121	0.311623
E058	Epithelial	SKIN.PEN.FRSK.KER.03	Foreskin Keratinocyte Primary Cells skin03	SKIN	1.71613	0.1336	0.328339
E049	Mesench	STRM.CHON.MRW.DR.MSC	Mesenchymal Stem Cell Derived Chondrocyte Cultured Cells	STROMAL_CONNECTIVE	1.38821	0.1465	0.346849
E048	Blood & T-cell	BLD.CD8.MPC	Primary T CD8+ memory cells from peripheral blood	BLOOD	1.38897	0.1861	0.380245
E129	ENCODE2012	BONE.OSTEO	Osteoblast Primary Cells	BONE	1.12051	0.2109	0.413201
E119	ENCODE2012	BRST.HMEC	HMEC Mammary Epithelial Primary Cells	BREAST	0.982884	0.2868	0.483558
E017	IMR90	LNG.IMR90	IMR90 fetal lung fibroblasts Cell Line	LUNG	0.608694	0.3978	0.568286
E052	Myosat	MUS.SAT	Muscle Satellite Cultured Cells	MUSCLE	0.377211	0.4657	0.627843
E084	Digestive	GI.L.INT.FET	Fetal Intestine Large	GI_INTESTINE	0.394169	0.5132	0.65563
E125	ENCODE2012	BRN.NHA	NH-A Astrocytes Primary Cells	BRAIN	0.356246	0.5216	0.65767
E091	Other	PLCNT.FET	Placenta	PLACENTA	0.217532	0.5761	0.67338
E108	Muscle	MUS.SKLT.F	Skeletal Muscle Female	MUSCLE	0.0968771	0.5805	0.67338
E010	ES-deriv	ESDR.H9.NEUR	H9 Derived Neuron Cultured Cells	ESC_DERIVED	0.0707249	0.6248	0.707781
E090	Muscle	MUS.LEG.FET	Fetal Muscle Leg	MUSCLE_LEG	-0.362883	0.781	0.808893
E083	Heart	HRT.FET	Fetal Heart	HEART	-0.410116	0.7919	0.817263
