# Supplementary material for: Genetic risk for Alzheimer’s disease is concentrated in specific macrophage and microglial transcriptional networks
Source: Genome Med. 2018 Feb 26;10:14. doi: 10.1186/s13073-018-0523-8 (PMC5828245; doi:10.1186/s13073-018-0523-8)
Supplement: Supplementary file 4 — Table S4. Enrichment of AD-risk variants at H4K3me3 peaks from Roadmap Epigenomics Consortium data. (XLSX 48 kb) [file 13073_2018_523_MOESM4_ESM.xlsx]

## Sheet: Supplementary_Table_4
Enrichment of AD risk variants at H4K3me3 peaks from Roadmap Epigenomics consortium data.
Epigenome ID (EID)	GROUP	Epigenome Mnemonic	Standardized Epigenome name	ANATOMY	z_score	uncorrected_p_value	FDR
E124	ENCODE2012	BLD.CD14.MONO	Monocytes-CD14+ RO01746 Primary Cells	BLOOD	5.37576	0.0001	0.00414286
E030	HSC & B-cell	BLD.CD15.PC	Primary neutrophils fromÂ peripheralÂ blood	BLOOD	4.31939	0.0005	0.0131818
E063	Adipose	FAT.ADIP.NUC	Adipose Nuclei	FAT	2.36322	0.029	0.137869
E088	Other	LNG.FET	Fetal Lung	LUNG	2.39754	0.0295	0.137984
E014	ESC	ESC.HUES48	HUES48 Cells	ESC	2.19905	0.0368	0.161015
E018	iPSC	IPSC.15b	iPS-15b Cells	IPSC	2.14355	0.0415	0.169507
E025	Mesench	FAT.ADIP.DR.MSC	Adipose Derived Mesenchymal Stem Cell Cultured Cells	FAT	2.11373	0.0448	0.175933
E015	ESC	ESC.HUES6	HUES6 Cells	ESC	2.10856	0.0455	0.175933
E055	Epithelial	SKIN.PEN.FRSK.FIB.01	Foreskin Fibroblast Primary Cells skin01	SKIN	1.9737	0.0595	0.207892
E125	ENCODE2012	BRN.NHA	NH-A Astrocytes Primary Cells	BRAIN	1.87808	0.0721	0.232322
E012	ES-deriv	ESDR.CD56.ECTO	hESC Derived CD56+ Ectoderm Cultured Cells	ESC_DERIVED	1.85567	0.076	0.238479
E039	Blood & T-cell	BLD.CD4.CD25M.CD45RA.NPC	Primary T helper naive cells fromÂ peripheralÂ blood	BLOOD	1.75842	0.0886	0.267948
E050	HSC & B-cell	BLD.MOB.CD34.PC.F	Primary hematopoietic stem cells G-CSF-mobilized Female	BLOOD	1.75802	0.0887	0.267948
E108	Muscle	MUS.SKLT.F	Skeletal Muscle Female	MUSCLE	1.75234	0.0899	0.268773
E001	ESC	ESC.I3	ES-I3 Cells	ESC	1.70883	0.0947	0.269728
E029	HSC & B-cell	BLD.CD14.PC	Primary monocytes fromÂ peripheralÂ blood	BLOOD	1.71514	0.1012	0.282192
E043	Blood & T-cell	BLD.CD4.CD25M.TPC	Primary T helper cells fromÂ peripheralÂ blood	BLOOD	1.63361	0.1079	0.295198
E072	Brain	BRN.INF.TMP	Brain Inferior Temporal Lobe	BRAIN	1.58585	0.1177	0.3103
E128	ENCODE2012	LNG.NHLF	NHLF Lung Fibroblast Primary Cells	LUNG	1.57892	0.1213	0.311623
E023	Mesench	FAT.MSC.DR.ADIP	Mesenchymal Stem Cell Derived Adipocyte Cultured Cells	FAT	1.4905	0.1292	0.325809
E016	ESC	ESC.HUES64	HUES64 Cells	ESC	1.46261	0.1324	0.328339
E111	Sm. Muscle	GI.STMC.MUS	Stomach Smooth Muscle	GI_STOMACH	1.45812	0.1394	0.338817
E022	iPSC	IPSC.DF.19.11	iPS DF 19.11 Cells	IPSC	1.42765	0.1506	0.346849
E078	Sm. Muscle	GI.DUO.SM.MUS	Duodenum Smooth Muscle	GI_DUODENUM	1.41928	0.1478	0.346849
E020	iPSC	IPSC.20B	iPS-20b Cells	IPSC	1.40018	0.1498	0.346849
E051	HSC & B-cell	BLD.MOB.CD34.PC.M	Primary hematopoietic stem cells G-CSF-mobilized Male	BLOOD	1.3886	0.1507	0.346849
E065	Heart	VAS.AOR	Aorta	VASCULAR	1.45544	0.1597	0.358038
E093	Thymus	THYM.FET	Fetal Thymus	THYMUS	1.37831	0.159	0.358038
E056	Epithelial	SKIN.PEN.FRSK.FIB.02	Foreskin Fibroblast Primary Cells skin02	SKIN	1.35111	0.1605	0.358038
E062	Blood & T-cell	BLD.PER.MONUC.PC	Primary mononuclear cells fromÂ peripheralÂ blood	BLOOD	1.36146	0.1633	0.361504
E097	Other	OVRY	Ovary	OVARY	1.33275	0.1728	0.369963
E038	Blood & T-cell	BLD.CD4.NPC	Primary T helper naive cells from peripheral blood	BLOOD	1.31095	0.178	0.371367
E036	HSC & B-cell	BLD.CD34.CC	Primary hematopoietic stem cells short term culture	BLOOD	1.2705	0.1875	0.380245
E066	Other	LIV.ADLT	Liver	LIVER	1.21399	0.199	0.395274
E034	Blood & T-cell	BLD.CD3.PPC	Primary T cells fromÂ peripheralÂ blood	BLOOD	1.20034	0.203	0.400476
E045	Blood & T-cell	BLD.CD4.CD25I.CD127.TMEMPC	Primary T cells effector/memory enriched from peripheral blood	BLOOD	1.13155	0.2209	0.420974
E053	Neurosph	BRN.CRTX.DR.NRSPHR	Cortex derived primary cultured neurospheres	BRAIN	1.12015	0.2221	0.420974
E013	ES-deriv	ESDR.CD56.MESO	hESC Derived CD56+ Mesoderm Cultured Cells	ESC_DERIVED	1.03368	0.2439	0.444849
E067	Brain	BRN.ANG.GYR	Brain Angular Gyrus	BRAIN	1.01236	0.2575	0.46382
E033	Blood & T-cell	BLD.CD3.CPC	Primary T cells from cord blood	BLOOD	1.03093	0.2643	0.468067
E069	Brain	BRN.CING.GYR	Brain Cingulate Gyrus	BRAIN	0.977532	0.2647	0.468067
E126	ENCODE2012	SKIN.NHDFAD	NHDF-Ad Adult Dermal Fibroblast Primary Cells	SKIN	1.00685	0.2684	0.468892
E054	Neurosph	BRN.GANGEM.DR.NRSPHR	Ganglion Eminence derived primary cultured neurospheres	BRAIN	0.939893	0.2716	0.47125
E082	Brain	BRN.FET.F	Fetal Brain Female	BRAIN	0.927163	0.2765	0.471676
E105	Heart	HRT.VNT.R	Right Ventricle	HEART	0.892428	0.2894	0.485121
E027	Epithelial	BRST.MYO	Breast Myoepithelial Primary Cells	BREAST	0.867295	0.3015	0.49679
E044	Blood & T-cell	BLD.CD4.CD25.CD127M.TREGPC	Primary T regulatory cells fromÂ peripheralÂ blood	BLOOD	0.85773	0.3012	0.49679
E110	Digestive	GI.STMC.MUC	Stomach Mucosa	GI_STOMACH	0.964293	0.3072	0.497698
E011	ES-deriv	ESDR.CD184.ENDO	hESC Derived CD184+ Endoderm Cultured Cells	ESC_DERIVED	0.85711	0.3068	0.497698
E041	Blood & T-cell	BLD.CD4.CD25M.IL17M.PL.TPC	Primary T helper cells PMA-I stimulated	BLOOD	0.815887	0.311	0.501056
E101	Digestive	GI.RECT.MUC.29	Rectal Mucosa Donor 29	GI_RECTUM	0.814304	0.3156	0.503198
E026	Mesench	STRM.MRW.MSC	Bone Marrow Derived Cultured Mesenchymal Stem Cells	STROMAL_CONNECTIVE	0.813978	0.3158	0.503198
E129	ENCODE2012	BONE.OSTEO	Osteoblast Primary Cells	BONE	0.796968	0.3225	0.508288
E068	Brain	BRN.ANT.CAUD	Brain Anterior Caudate	BRAIN	0.796389	0.3209	0.508288
E086	Other	KID.FET	Fetal Kidney	KIDNEY	0.819533	0.3271	0.508973
E019	iPSC	IPSC.18	iPS-18 Cells	IPSC	0.76066	0.3282	0.508973
E109	Digestive	GI.S.INT	Small Intestine	GI_INTESTINE	0.826081	0.349	0.532684
E046	HSC & B-cell	BLD.CD56.PC	Primary Natural Killer cells fromÂ peripheralÂ blood	BLOOD	0.740983	0.3475	0.532684
E113	Other	SPLN	Spleen	SPLEEN	0.799046	0.3564	0.532763
E031	HSC & B-cell	BLD.CD19.CPC	Primary B cells from cord blood	BLOOD	0.795316	0.3564	0.532763
E087	Other	PANC.ISLT	Pancreatic Islets	PANCREAS	0.735191	0.3531	0.532763
E116	ENCODE2012	BLD.GM12878	GM12878 Lymphoblastoid Cells	BLOOD	0.763506	0.3644	0.539163
E098	Other	PANC	Pancreas	PANCREAS	0.676777	0.3746	0.549682
E049	Mesench	STRM.CHON.MRW.DR.MSC	Mesenchymal Stem Cell Derived Chondrocyte Cultured Cells	STROMAL_CONNECTIVE	0.640939	0.3753	0.549682
E021	iPSC	IPSC.DF.6.9	iPS DF 6.9 Cells	IPSC	0.639682	0.3856	0.56193
E037	Blood & T-cell	BLD.CD4.MPC	Primary T helper memory cells from peripheral blood 2	BLOOD	0.598844	0.4054	0.573493
E120	ENCODE2012	MUS.HSMM	HSMM Skeletal Muscle Myoblasts Cells	MUSCLE	0.514396	0.4338	0.604817
E047	Blood & T-cell	BLD.CD8.NPC	Primary T CD8+ naive cells from peripheral blood	BLOOD	0.504348	0.444	0.613143
E090	Muscle	MUS.LEG.FET	Fetal Muscle Leg	MUSCLE_LEG	0.486342	0.4424	0.613143
E083	Heart	HRT.FET	Fetal Heart	HEART	0.630476	0.4529	0.619533
E092	Digestive	GI.STMC.FET	Fetal Stomach	GI_STOMACH	0.464707	0.4519	0.619533
E112	Thymus	THYM	Thymus	THYMUS	0.433806	0.4698	0.627843
E009	ES-deriv	ESDR.H9.NEUR.PROG	H9 Derived Neuronal Progenitor Cultured Cells	ESC_DERIVED	0.42781	0.4658	0.627843
E024	ESC	ESC.4STAR	ES-UCSF4 Cells	ESC	0.420567	0.469	0.627843
E017	IMR90	LNG.IMR90	IMR90 fetal lung fibroblasts Cell Line	LUNG	0.392871	0.4825	0.641858
E104	Heart	HRT.ATR.R	Right Atrium	HEART	0.372234	0.4884	0.6438
E085	Digestive	GI.S.INT.FET	Fetal Intestine Small	GI_INTESTINE	0.368323	0.4912	0.644561
E100	Muscle	MUS.PSOAS	Psoas Muscle	MUSCLE	0.346274	0.4957	0.645089
E010	ES-deriv	ESDR.H9.NEUR	H9 Derived Neuron Cultured Cells	ESC_DERIVED	0.342026	0.4964	0.645089
E076	Sm. Muscle	GI.CLN.SM.MUS	Colon Smooth Muscle	GI_COLON	0.330779	0.5005	0.645089
E004	ES-deriv	ESDR.H1.BMP4.MESO	H1 BMP4 Derived Mesendoderm Cultured Cells	ESC_DERIVED	0.344998	0.5099	0.654296
E075	Digestive	GI.CLN.MUC	Colonic Mucosa	GI_COLON	0.293164	0.5155	0.65568
E042	Blood & T-cell	BLD.CD4.CD25M.IL17P.PL.TPC	Primary T helper 17 cells PMA-I stimulated	BLOOD	0.314501	0.5186	0.656742
E059	Epithelial	SKIN.PEN.FRSK.MEL.01	Foreskin Melanocyte Primary Cells skin01	SKIN	0.270592	0.5274	0.658944
E003	ESC	ESC.H1	H1 Cells	ESC	0.261103	0.5309	0.658944
E102	Digestive	GI.RECT.MUC.31	Rectal Mucosa Donor 31	GI_RECTUM	0.255604	0.5317	0.658944
E106	Digestive	GI.CLN.SIG	Sigmoid Colon	GI_COLON	0.29094	0.5372	0.661983
E052	Myosat	MUS.SAT	Muscle Satellite Cultured Cells	MUSCLE	0.245204	0.5392	0.661983
E103	Sm. Muscle	GI.RECT.SM.MUS	Rectal Smooth Muscle	GI_RECTUM	0.23308	0.5442	0.662753
E008	ESC	ESC.H9	H9 Cells	ESC	0.201953	0.5533	0.668571
E040	Blood & T-cell	BLD.CD4.CD25M.CD45RO.MPC	Primary T helper memory cells from peripheral blood 1	BLOOD	0.229796	0.557	0.66879
E061	Epithelial	SKIN.PEN.FRSK.MEL.03	Foreskin Melanocyte Primary Cells skin03	SKIN	0.196687	0.5604	0.66879
E057	Epithelial	SKIN.PEN.FRSK.KER.02	Foreskin Keratinocyte Primary Cells skin02	SKIN	0.173751	0.5678	0.67209
E094	Digestive	GI.STMC.GAST	Gastric	GI_STOMACH	0.177128	0.5789	0.67338
E073	Brain	BRN.DL.PRFRNTL.CRTX	Brain_Dorsolateral_Prefrontal_Cortex	BRAIN	0.157416	0.5753	0.67338
E070	Brain	BRN.GRM.MTRX	Brain Germinal Matrix	BRAIN	0.152117	0.5753	0.67338
E096	Other	LNG	Lung	LUNG	0.11408	0.6015	0.692447
E006	ES-deriv	ESDR.H1.MSC	H1 Derived Mesenchymal Stem Cells	ESC_DERIVED	0.0999389	0.6041	0.692447
E007	ES-deriv	ESDR.H1.NEUR.PROG	H1 Derived Neuronal Progenitor Cultured Cells	ESC_DERIVED	0.0536066	0.6212	0.706463
E048	Blood & T-cell	BLD.CD8.MPC	Primary T CD8+ memory cells from peripheral blood	BLOOD	-0.00095472	0.6483	0.719947
E005	ES-deriv	ESDR.H1.BMP4.TROP	H1 BMP4 Derived Trophoblast Cultured Cells	ESC_DERIVED	-0.00700131	0.6473	0.719947
E099	Other	PLCNT.AMN	Placenta Amnion	PLACENTA	-0.0141614	0.653	0.719947
E091	Other	PLCNT.FET	Placenta	PLACENTA	-0.0155206	0.6494	0.719947
E035	HSC & B-cell	BLD.CD34.PC	Primary hematopoietic stem cells	BLOOD	-0.0253555	0.6525	0.719947
E058	Epithelial	SKIN.PEN.FRSK.KER.03	Foreskin Keratinocyte Primary Cells skin03	SKIN	-0.0521696	0.6486	0.719947
E071	Brain	BRN.HIPP.MID	Brain Hippocampus Middle	BRAIN	-0.0909572	0.6671	0.730034
E032	HSC & B-cell	BLD.CD19.PPC	Primary B cells from peripheral blood	BLOOD	-0.163091	0.703	0.760709
E089	Muscle	MUS.TRNK.FET	Fetal Muscle Trunk	MUSCLE	-0.200351	0.7209	0.772192
E079	Digestive	GI.ESO	Esophagus	GI_ESOPHAGUS	-0.20419	0.7216	0.772192
E095	Heart	HRT.VENT.L	Left Ventricle	HEART	-0.211478	0.7192	0.772192
E119	ENCODE2012	BRST.HMEC	HMEC Mammary Epithelial Primary Cells	BREAST	-0.253462	0.7354	0.782788
E080	Other	ADRL.GLND.FET	Fetal Adrenal Gland	ADRENAL	-0.283784	0.7426	0.785964
E074	Brain	BRN.SUB.NIG	Brain Substantia Nigra	BRAIN	-0.271537	0.7475	0.788273
E122	ENCODE2012	VAS.HUVEC	HUVEC Umbilical Vein Endothelial Primary Cells	VASCULAR	-0.307893	0.7561	0.794453
E028	Epithelial	BRST.HMEC.35	Breast variant Human Mammary Epithelial Cells (vHMEC)	BREAST	-0.304059	0.7616	0.797343
E121	ENCODE2012	MUS.HSMMT	HSMM cell derived Skeletal Muscle Myotubes Cells	MUSCLE	-0.34502	0.77	0.800358
E084	Digestive	GI.L.INT.FET	Fetal Intestine Large	GI_INTESTINE	-0.358753	0.7699	0.800358
E107	Muscle	MUS.SKLT.M	Skeletal Muscle Male	MUSCLE	-0.437072	0.7961	0.818684
E127	ENCODE2012	SKIN.NHEK	NHEK-Epidermal Keratinocyte Primary Cells	SKIN	-0.525279	0.8241	0.836031
E077	Digestive	GI.DUO.MUC	Duodenum Mucosa	GI_DUODENUM	-0.629314	0.8477	0.850633
