# Supplementary material for: Genetic risk for Alzheimer’s disease is concentrated in specific macrophage and microglial transcriptional networks
Source: Genome Med. 2018 Feb 26;10:14. doi: 10.1186/s13073-018-0523-8 (PMC5828245; doi:10.1186/s13073-018-0523-8)
Supplement: Supplementary file 5 — Table S5. AD-risk SNPs overlapping macrophage DHS. (XLSX 10 kb) [file 13073_2018_523_MOESM5_ESM.xlsx]

## Sheet: Sheet1
AD risk SNPs overlapping macrophage DHS
chromosome	start	stop	DHS_overalp_SNP	Gene_1	Gene_2	IGAP_index_SNP
chr14	92932827	92932828	rs12881735	RIN3	SLC24A4	rs10498633
chr14	92938381	92938382	rs36026988	RIN3	SLC24A4	rs10498633
chr11	85867874	85867875	rs10792832	PICALM	EED	rs10792832
chr11	47530023	47530024	rs6485758	RAPSN	CELF1	rs10838725
chr11	47532394	47532395	rs11039266	RAPSN	CELF1	rs10838725
chr11	47535013	47535015	rs59288626	RAPSN	CELF1	rs10838725
chr11	47571966	47571967	rs12225051	CELF1	PTPMT1	rs10838725
chr11	47572278	47572279	rs11039290	CELF1	PTPMT1	rs10838725
chr11	47573341	47573342	rs71475921	CELF1	PTPMT1	rs10838725
chr11	47600437	47600438	rs2280231	NDUFS3	.	rs10838725
chr11	47662931	47662932	rs7120548	C1QTNF4	MTCH2	rs10838725
chr11	47789081	47789082	rs12223593	FNBP4	.	rs10838725
chr11	47883336	47883337	rs7934481	PTPRJ	NUP160	rs10838725
chr11	47929845	47929846	rs6485795	PTPRJ	NUP160	rs10838725
chr6	47445016	47445017	rs1004173	CD2AP	.	rs10948363
chr6	47447040	47447041	rs4715019	GPR111	CD2AP	rs10948363
chr7	143110761	143110762	rs11771145	EPHA1	.	rs11771145
chr7	99971312	99971313	rs2405442	PILRA	.	rs1476679
chr7	99971833	99971834	rs1859788	PILRA	.	rs1476679
chr7	100091794	100091795	rs12539172	AGFG2	NYAP1	rs1476679
chr14	53380398	53380398	rs151232909	GNPNAT1	FERMT2	rs17125944
chr8	27195120	27195121	rs28834970	PTK2B	CHRNA2	rs28834970
chr8	27219986	27219987	rs73223431	PTK2B	CHRNA2	rs28834970
chr8	27220309	27220310	rs17057043	PTK2B	CHRNA2	rs28834970
chr2	234074300	234074301	rs7607736	ATG16L1	INPP5D	rs35349669
chr2	234074816	234074817	rs6715767	ATG16L1	INPP5D	rs35349669
chr2	234075263	234075264	rs7558417	ATG16L1	INPP5D	rs35349669
chr2	127892809	127892810	rs6733839	BIN1	CYP27C1	rs6733839
chr20	54984767	54984768	rs6064392	CASS4	.	rs7274581
chr20	54987215	54987216	rs17462136	CASS4	.	rs7274581
chr20	54997567	54997568	rs6024870	RTFDC1	CASS4	rs7274581
chr20	54998543	54998544	rs6014724	RTFDC1	CASS4	rs7274581
chr20	55003464	55003465	rs718022	RTFDC1	CASS4	rs7274581
chr20	55005223	55005224	rs56012565	RTFDC1	CASS4	rs7274581
chr20	55015165	55015166	rs927174	RTFDC1	CASS4	rs7274581
chr20	55018155	55018156	rs544475179	RTFDC1	CASS4	rs7274581
chr8	27456252	27456253	rs2279590	CLU	EPHX2	rs9331896
chr8	27467685	27467686	rs9331896	CLU	EPHX2	rs9331896
chr8	27467820	27467821	rs2070926	CLU	EPHX2	rs9331896
chr8	27468502	27468503	rs867230	CLU	EPHX2	rs9331896
chr11	59885492	59885493	rs1125357	MS4A2	MS4A6A	rs983392
chr11	59885887	59885888	rs564912	MS4A2	MS4A6A	rs983392
chr11	59907096	59907097	rs510518	MS4A6A	MS4A2	rs983392
chr11	59923507	59923508	rs983392	MS4A6A	MS4A2	rs983392
chr11	59927483	59927484	rs602396	MS4A6A	MS4A2	rs983392
chr11	59936925	59936926	rs7933202	MS4A6A	MS4A2	rs983392
