# Supplementary material for: Genetic risk for Alzheimer’s disease is concentrated in specific macrophage and microglial transcriptional networks
Source: Genome Med. 2018 Feb 26;10:14. doi: 10.1186/s13073-018-0523-8 (PMC5828245; doi:10.1186/s13073-018-0523-8)
Supplement: Supplementary file 7 — Table S6. AD-risk SNPs that overlap microglia ATAC-seq peaks. (XLSX 12 kb) [file 13073_2018_523_MOESM7_ESM.xlsx]

## Sheet: snp_annotation
AD risk SNPs that overlap microglia ATAC -sequencing peaks
chromosome	start	stop	DHS_overalp_SNP	Gene_1	Gene_2	IGAP_index_SNP
chr14	92932828	92932828	rs12881735	RIN3	SLC24A4	rs10498633
chr11	85867875	85867875	rs10792832	PICALM	EED	rs10792832
chr11	47535013	47535013	rs6485758	RAPSN	CELF1	rs10838725
chr11	47600438	47600438	rs2280231	NDUFS3	.	rs10838725
chr11	47789082	47789082	rs12223593	FNBP4	.	rs10838725
chr6	47429767	47429767	rs9381562	GPR111	CD2AP	rs10948363
chr6	47445017	47445017	rs1004173	CD2AP	.	rs10948363
chr6	47448336	47448336	rs9367279	GPR111	CD2AP	rs10948363
chr6	47487097	47487097	rs67769713	GPR111	CD2AP	rs10948363
chr6	47549495	47549495	rs9357546	GPR111	CD2AP	rs10948363
chr7	99971313	99971313	rs2405442	PILRA	.	rs1476679
chr7	99971834	99971834	rs1859788	PILRA	.	rs1476679
chr8	27195121	27195121	rs28834970	PTK2B	CHRNA2	rs28834970
chr8	27219987	27219987	rs73223431	PTK2B	CHRNA2	rs28834970
chr2	234061317	234061317	rs145770967	ATG16L1	INPP5D	rs35349669
chr2	234061630	234061630	rs36149367	ATG16L1	INPP5D	rs35349669
chr2	234074817	234074817	rs6715767	ATG16L1	INPP5D	rs35349669
chr2	127892810	127892810	rs6733839	BIN1	CYP27C1	rs6733839
chr20	54984768	54984768	rs6064392	CASS4	.	rs7274581
chr20	54987216	54987216	rs17462136	CASS4	.	rs7274581
chr20	54989833	54989833	rs6014722	RTFDC1	CASS4	rs7274581
chr20	54997568	54997568	rs6024870	RTFDC1	CASS4	rs7274581
chr20	54998544	54998544	rs6014724	RTFDC1	CASS4	rs7274581
chr20	55018156	55018156	rs544475179	RTFDC1	CASS4	rs7274581
chr8	27456253	27456253	rs2279590	CLU	EPHX2	rs9331896
chr8	27466157	27466157	rs1532276	CLU	EPHX2	rs9331896
chr8	27466181	27466181	rs1532277	CLU	EPHX2	rs9331896
chr8	27466315	27466315	rs1532278	CLU	EPHX2	rs9331896
chr11	59927039	59927039	rs17529983	MS4A2	MS4A6A	rs983392
