# Supplementary material for: Genetic risk for Alzheimer’s disease is concentrated in specific macrophage and microglial transcriptional networks
Source: Genome Med. 2018 Feb 26;10:14. doi: 10.1186/s13073-018-0523-8 (PMC5828245; doi:10.1186/s13073-018-0523-8)
Supplement: Supplementary file 8 — Table S7. Results from the de novo motif analysis performed using HOMER on the macrophage DHS. (XLSX 10 kb) [file 13073_2018_523_MOESM8_ESM.xlsx]

## Sheet: Sheet1
Results from the de novo motif analysis performed using HOMER on macrophage DHS.
P-value	log P-pvalue	% of Targets	% of Background	Best Match/Details	Name in text
1E-7285	-16780	0.2179	0.0922	PB0058.1_Sfpi1_1/Jaspar(0.968)	PU.1
1E-4836	-11140	0.0454	0.0071	BORIS(Zf)/K562-CTCFL-ChIP-Seq(GSE32465)/Homer(0.925)	BORIS
1E-2392	-5510	0.189	0.1148	CEBPA/MA0102.3/Jaspar(0.964)	CEBPA
1E-2263	-5213	0.0775	0.0336	BATF(bZIP)/Th17-BATF-ChIP-Seq(GSE39756)/Homer(0.985)	BATF
1E-921	-2123	0.0787	0.0476	Egr2(Zf)/Thymocytes-Egr2-ChIP-Seq(GSE34254)/Homer(0.961)	EGR2
1E-648	-1494	0.027	0.0126	PU.1:IRF8(ETS:IRF)/pDC-Irf8-ChIP-Seq(GSE66899)/Homer(0.975)	PU.1:IRF8
1E-555	-1279	0.0479	0.0289	MITF(bHLH)/MastCells-MITF-ChIP-Seq(GSE48085)/Homer(0.958)	MITF
1E-377	-869.7	0.0556	0.0381	c-Jun-CRE(bZIP)/K562-cJun-ChIP-Seq(GSE31477)/Homer(0.965)	CJUN
1E-314	-724.9	0.019	0.0102	NFkB-p65(RHD)/GM12787-p65-ChIP-Seq(GSE19485)/Homer(0.969)	NFKB
1e-149	-344.5	0.0009	0.0001	YY1(Zf)/Promoter/Homer(0.652)	YY1
1e-110	-254.6	0.0186	0.013	MEF2A/MA0052.3/Jaspar(0.975)	MEF2A
1e-96	-221.6	0.0021	0.0007	REST/MA0138.2/Jaspar(0.796)	REST
1e-69	-161.1	0.1072	0.0963	PB0010.1_Egr1_1/Jaspar(0.752)	EGR1
1e-47	-109.1	0.0098	0.0071	ZSCAN22(Zf)/HEK293-ZSCAN22.GFP-ChIP-Seq(GSE58341)/Homer(0.681)	ZSCAN22
1e-15	-34.87	0.0001	0	NF1(CTF)/LNCAP-NF1-ChIP-Seq(Unpublished)/Homer(0.587)	NF1
