# Supplementary material for: Genetic risk for Alzheimer’s disease is concentrated in specific macrophage and microglial transcriptional networks
Source: Genome Med. 2018 Feb 26;10:14. doi: 10.1186/s13073-018-0523-8 (PMC5828245; doi:10.1186/s13073-018-0523-8)
Supplement: Supplementary file 10 — Table S9. Enrichment of AD heritability at variants within the motif-containing macrophage DHS. (XLSX 9 kb) [file 13073_2018_523_MOESM10_ESM.xlsx]

## Sheet: Sheet1
Enrichment of AD heritability at variants within motif containing macrophage DHS.
Transcription Factor	Proportion of SNPs	Proportion of h2	Proportion of h2 SE	Enrichment	Enrichment SE	Enrichment P	Corrected Enrichment P	Coefficient	Coefficient SE	Coefficient z-score	Coefficient z-score P
EGR1	0.0343617	0.497585	0.128529	14.4808	3.74047	0.000102817	0.000514084	1.09778e-07	5.15111e-08	2.13116	0.0330761
CEBPA	0.0700839	0.680901	0.182342	9.71552	2.60177	0.000686228	0.00343114	8.23039e-08	3.30896e-08	2.4873	0.0128716
SPI1	0.0751877	0.671671	0.194371	8.93326	2.58514	0.0024294	0.012147	7.52117e-08	3.59147e-08	2.09418	0.0362441
MEF2A	0.0114011	0.21915	0.072175	19.2218	6.33051	0.00445505	0.0222753	1.72475e-07	7.15396e-08	2.4109	0.0159132
no motif	0.0312247	0.239208	0.137292	7.66087	4.3969	0.124519	0.622593	6.38182e-08	4.92936e-08	1.29466	0.195439
